# Supplementary material for: Pleural fluid proteomics from patients with pleural infection shows signatures of diverse neutrophilic responses: The Oxford Pleural Infection Endotyping Study (TORPIDS-2)
Source: Eur Respir J. 2025 Jul 10;66(1):2500010. doi: 10.1183/13993003.00010-2025 (PMC12256804; doi:10.1183/13993003.00010-2025)
Supplement: Supplementary file 3 [file ERJ-00010-2025.File_1.csv]

Protein UniProt ID	Protein Name	Protein Description
A0A075B6H7;A0A0C4DH90;A0A0C4DH55;P01624	KV37_HUMAN	Probable non-functional immunoglobulin kappa variable 3-7
A0A075B6I0	LV861_HUMAN	Immunoglobulin lambda variable 8-61
A0A075B6J9	LV218_HUMAN	Immunoglobulin lambda variable 2-18
A0A075B6K4;A0A075B6K0	LV310_HUMAN	Immunoglobulin lambda variable 3-10
A0A075B6K5	LV39_HUMAN	Immunoglobulin lambda variable 3-9
A0A075B6K5;P80748	LV321_HUMAN;LV39_HUMAN	Immunoglobulin lambda variable 3-9
A0A075B6P5;P01615	KV228_HUMAN;KVD28_HUMAN	Immunoglobulin kappa variable 2-28
A0A075B6Q5	HV364_HUMAN	Immunoglobulin heavy variable 3-64
A0A075B6R2	HV404_HUMAN	Immunoglobulin heavy variable 4-4
P0DP07;P0DP08;P0DP06;P01824;P01825;A0A0C4DH41;A0A087WW49;P06331;A0A087WSY4;A0A075B6R2	HV404_HUMAN;HV431_HUMAN;HV432_HUMAN;HV434_HUMAN;HVD82_HUMAN	Immunoglobulin heavy variable 4-4
A0A075B6R9;A0A0C4DH68	KV224_HUMAN;KVD24_HUMAN	Probable non-functional immunoglobulin kappa variable 2D-24
A0A075B6S2;A2NJV5	KVD29_HUMAN	Immunoglobulin kappa variable 2D-29
P01614;A0A075B6S6;P06310;A0A087WW87;A0A075B6P5;P01615;A0A075B6S2;A2NJV5;A0A0A0MRZ7	KVD29_HUMAN;KVD30_HUMAN	Immunoglobulin kappa variable 2D-29
A0A0C4DH69;A0A0C4DH67;A0A075B6S5	KV108_HUMAN;KV127_HUMAN	Immunoglobulin kappa variable 1-27
A0A075B7B8	A0A075B7B8_HUMAN	Immunoglobulin heavy variable 3/OR16-12 (non-functional) (Fragment)
A0A075B7D0	A0A075B7D0_HUMAN	Immunoglobulin heavy variable 1/OR15-1 (non-functional) (Fragment)
A0A087WSX0	LV545_HUMAN	Immunoglobulin lambda variable 5-45
A0A087WSY6	KVD15_HUMAN	Immunoglobulin kappa variable 3D-15
A0A0A0MRZ8;P04433	KV311_HUMAN;KVD11_HUMAN	Immunoglobulin kappa variable 3D-11
A0A0A0MS15	HV349_HUMAN	Immunoglobulin heavy variable 3-49
A0A0A0MS15;A0A0B4J1V6	HV349_HUMAN;HV373_HUMAN	Immunoglobulin heavy variable 3-49
A0A0C4DH26;A0A0A0MT36	KVD21_HUMAN;KVD41_HUMAN	Immunoglobulin kappa variable 6D-21
A0A0B4J1U3	LV136_HUMAN	Immunoglobulin lambda variable 1-36
A0A0B4J1U7	HV601_HUMAN	Immunoglobulin heavy variable 6-1
A0A0B4J1V0	HV315_HUMAN	Immunoglobulin heavy variable 3-15
P01780;P0DP02;A0A0B4J1X5;P01763;P01762;A0A0B4J1V1;P01772;A0A0J9YVY3;A0A0C4DH42;P01767	HV307_HUMAN;HV333_HUMAN;HV374_HUMAN;HV741_HUMAN	Immunoglobulin heavy variable 3-74
P0DP02;A0A0B4J1X5;P01768;A0A0J9YY99;P01764;P01772;P0DP03;A0A0C4DH42;A0A075B7B8;A0A075B7E8;P01767	HV333_HUMAN;HV374_HUMAN	Immunoglobulin heavy variable 3-74
A0A0B4J1X8;P01766;P01782;P01780;P01763;P01762;A0A075B7F0;P0DP04;A0A0B4J1V1;A0A0B4J2B5;A0A0C4DH32	HV307_HUMAN;HV313_HUMAN;HV343_HUMAN	Immunoglobulin heavy variable 3-43
A0A0B4J1Y8	LV949_HUMAN	Immunoglobulin lambda variable 9-49
A0A0B4J2B5	A0A0B4J2B5_HUMAN	Immunoglobulin heavy variable 3/OR16-9 (non-functional) (Fragment)
A0A0B4J2D9;P0DP09	KV113_HUMAN;KVD13_HUMAN	Immunoglobulin kappa variable 1D-13
P0DP01;A0A0B4J2H0;P01742;A0A0C4DH29;P01743	HV103_HUMAN;HV108_HUMAN;HV146_HUMAN;HV169_HUMAN;HV69D_HUMAN	Immunoglobulin heavy variable 1-69D
A0A0B4J2H0;P01742	HV169_HUMAN;HV69D_HUMAN	Immunoglobulin heavy variable 1-69D
A0A0C4DH24	KV621_HUMAN	Immunoglobulin kappa variable 6-21
A0A0C4DH25	KVD20_HUMAN	Immunoglobulin kappa variable 3D-20
A0A0C4DH25;P01619	KV320_HUMAN;KVD20_HUMAN	Immunoglobulin kappa variable 3D-20
A0A0C4DH29	HV103_HUMAN	Immunoglobulin heavy variable 1-3
A0A0C4DH31	HV118_HUMAN	Immunoglobulin heavy variable 1-18
A0A0C4DH35	HV335_HUMAN	Probable non-functional immunoglobulin heavy variable 3-35
A0A0C4DH36	HV338_HUMAN	Probable non-functional immunoglobulin heavy variable 3-38
A0A0C4DH38	HV551_HUMAN	Immunoglobulin heavy variable 5-51
A0A0G2JRQ6	A0A0G2JRQ6_HUMAN	Ig-like domain-containing protein (Fragment)
A0A0J9YX35	HV64D_HUMAN	Immunoglobulin heavy variable 3-64D
A0A0J9YY99	A0A0J9YY99_HUMAN	Ig-like domain-containing protein (Fragment)
A6NNF4	ZN726_HUMAN	Zinc finger protein 726
P0DOY3;P0CF74;P0DOY2;B9A064;A0M8Q6;P0CG04	IGLC1_HUMAN;IGLC2_HUMAN;IGLC3_HUMAN;IGLL5_HUMAN	Immunoglobulin lambda-like polypeptide 5
O00187	MASP2_HUMAN	Mannan-binding lectin serine protease 2
O00391	QSOX1_HUMAN	Sulfhydryl oxidase 1
O14791	APOL1_HUMAN	Apolipoprotein L1
O14818	PSA7_HUMAN	Proteasome subunit alpha type-7
O15143	ARC1B_HUMAN	Actin-related protein 2/3 complex subunit 1B
O15144	ARPC2_HUMAN	Actin-related protein 2/3 complex subunit 2
O15145	ARPC3_HUMAN	Actin-related protein 2/3 complex subunit 3
O15321	TM9S1_HUMAN	Transmembrane 9 superfamily member 1
O15511	ARPC5_HUMAN	Actin-related protein 2/3 complex subunit 5
O43314	VIP2_HUMAN	Inositol hexakisphosphate and diphosphoinositol-pentakisphosphate kinase 2
O43707	ACTN4_HUMAN	Alpha-actinin-4
O43707;P12814	ACTN1_HUMAN;ACTN4_HUMAN	Alpha-actinin-4
O43707;Q08043;P12814;P35609	ACTN1_HUMAN;ACTN2_HUMAN;ACTN4_HUMAN	Alpha-actinin-4
O43707;Q08043;P12814;P35609	ACTN1_HUMAN;ACTN2_HUMAN;ACTN3_HUMAN;ACTN4_HUMAN	Alpha-actinin-4
O43866	CD5L_HUMAN	CD5 antigen-like
O60240	PLIN1_HUMAN	Perilipin-1
P57053;Q99879;Q16778;Q5QNW6;O60814;P62807;P23527;P06899;Q99880;Q99877;P33778;Q93079;Q96A08;Q8N257;P58876	H2B1B_HUMAN;H2B1C_HUMAN;H2B1D_HUMAN;H2B1H_HUMAN;H2B1J_HUMAN;H2B1K_HUMAN;H2B1L_HUMAN;H2B1M_HUMAN;H2B1N_HUMAN;H2B1O_HUMAN;H2B2E_HUMAN;H2B2F_HUMAN;H2B3B_HUMAN;H2BFS_HUMAN	Histone H2B type 1-K
P57053;Q99879;Q5QNW6;O60814;P62807;Q99880;Q99877;Q93079;P58876	H2B1C_HUMAN;H2B1D_HUMAN;H2B1H_HUMAN;H2B1K_HUMAN;H2B1L_HUMAN;H2B1M_HUMAN;H2B1N_HUMAN;H2B2F_HUMAN;H2BFS_HUMAN	Histone H2B type 1-K
O75083	WDR1_HUMAN	WD repeat-containing protein 1
O75367	H2AY_HUMAN	Core histone macro-H2A.1
O75594	PGRP1_HUMAN	Peptidoglycan recognition protein 1
O75636	FCN3_HUMAN	Ficolin-3
O75882	ATRN_HUMAN	Attractin
O95445	APOM_HUMAN	Apolipoprotein M
O95980	RECK_HUMAN	Reversion-inducing cysteine-rich protein with Kazal motifs
O95996	APCL_HUMAN	Adenomatous polyposis coli protein 2
P00338	LDHA_HUMAN	L-lactate dehydrogenase A chain
P07195;P07864;Q6ZMR3;P00338	LDHA_HUMAN;LDHB_HUMAN	L-lactate dehydrogenase A chain
P00390	GSHR_HUMAN	Glutathione reductase, mitochondrial
P00450	CERU_HUMAN	Ceruloplasmin
P00491	PNPH_HUMAN	Purine nucleoside phosphorylase
P00558	PGK1_HUMAN	Phosphoglycerate kinase 1
P00734	THRB_HUMAN	Prothrombin
P00736	C1R_HUMAN	Complement C1r subcomponent
P00738	HPT_HUMAN	Haptoglobin
P00738;P00739	HPTR_HUMAN;HPT_HUMAN	Haptoglobin
P00739	HPTR_HUMAN	Haptoglobin-related protein
P00740	FA9_HUMAN	Coagulation factor IX
P00742	FA10_HUMAN	Coagulation factor X
P00746	CFAD_HUMAN	Complement factor D
P00747	PLMN_HUMAN	Plasminogen
P00747;P08519	APOA_HUMAN;PLMN_HUMAN	Plasminogen
P00748	FA12_HUMAN	Coagulation factor XII
P00751	CFAB_HUMAN	Complement factor B
P00915	CAH1_HUMAN	Carbonic anhydrase 1
P01008	ANT3_HUMAN	Antithrombin-III
P01009	A1AT_HUMAN	Alpha-1-antitrypsin
P01011	AACT_HUMAN	Alpha-1-antichymotrypsin
P01019	ANGT_HUMAN	Angiotensinogen
P01023	A2MG_HUMAN	Alpha-2-macroglobulin
P20742;P01023	A2MG_HUMAN;PZP_HUMAN	Alpha-2-macroglobulin
P01024	CO3_HUMAN	Complement C3
P01031	CO5_HUMAN	Complement C5
P01033	TIMP1_HUMAN	Metalloproteinase inhibitor 1
P01034	CYTC_HUMAN	Cystatin-C
P01042	KNG1_HUMAN	Kininogen-1
P01591	IGJ_HUMAN	Immunoglobulin J chain
P01594;P01593	KV133_HUMAN;KVD33_HUMAN	Immunoglobulin kappa variable 1D-33
P04432;P01597;A0A0C4DH73;A0A0C4DH72;P01611	KV139_HUMAN;KVD39_HUMAN	Immunoglobulin kappa variable 1-39
P01599;A0A0C4DH72	KV117_HUMAN	Immunoglobulin kappa variable 1-17
P01601	KVD16_HUMAN	Immunoglobulin kappa variable 1D-16
P01602	KV105_HUMAN	Immunoglobulin kappa variable 1-5
P01619	KV320_HUMAN	Immunoglobulin kappa variable 3-20
P01700	LV147_HUMAN	Immunoglobulin lambda variable 1-47
P01701	LV151_HUMAN	Immunoglobulin lambda variable 1-51
P01714	LV319_HUMAN	Immunoglobulin lambda variable 3-19
P01717	LV325_HUMAN	Immunoglobulin lambda variable 3-25
P01718;P01717	LV325_HUMAN;LV327_HUMAN	Immunoglobulin lambda variable 3-25
P01721	LV657_HUMAN	Immunoglobulin lambda variable 6-57
P01742	HV169_HUMAN	Immunoglobulin heavy variable 1-69
P01743	HV146_HUMAN	Immunoglobulin heavy variable 1-46
P0DP02;P01768;P0DP03	HV330_HUMAN;HVC05_HUMAN	Immunoglobulin heavy variable 3-30
P01768;A0A0J9YY99;P01772;P0DP03	HV333_HUMAN	Immunoglobulin heavy variable 3-33
P01780	HV307_HUMAN	Immunoglobulin heavy variable 3-7
P01817	HV205_HUMAN	Immunoglobulin heavy variable 2-5
P01833	PIGR_HUMAN	Polymeric immunoglobulin receptor
P01834	IGKC_HUMAN	Immunoglobulin kappa constant
P01857	IGHG1_HUMAN	Immunoglobulin heavy constant gamma 1
P01859;P01857	IGHG1_HUMAN;IGHG2_HUMAN	Immunoglobulin heavy constant gamma 1
P01859;P01860;P01857	IGHG1_HUMAN;IGHG2_HUMAN;IGHG3_HUMAN	Immunoglobulin heavy constant gamma 1
P01859;P01861;P01860;P01857	IGHG1_HUMAN;IGHG2_HUMAN;IGHG3_HUMAN;IGHG4_HUMAN	Immunoglobulin heavy constant gamma 1
P01860;P01857	IGHG1_HUMAN;IGHG3_HUMAN	Immunoglobulin heavy constant gamma 1
P01861;P01860;P01857	IGHG1_HUMAN;IGHG3_HUMAN;IGHG4_HUMAN	Immunoglobulin heavy constant gamma 1
P01859	IGHG2_HUMAN	Immunoglobulin heavy constant gamma 2
P01859;P01860	IGHG2_HUMAN;IGHG3_HUMAN	Immunoglobulin heavy constant gamma 2
P01859;P01861;P01860	IGHG2_HUMAN;IGHG3_HUMAN;IGHG4_HUMAN	Immunoglobulin heavy constant gamma 2
P01859;P01861	IGHG2_HUMAN;IGHG4_HUMAN	Immunoglobulin heavy constant gamma 2
P01860	IGHG3_HUMAN	Immunoglobulin heavy constant gamma 3
P01861	IGHG4_HUMAN	Immunoglobulin heavy constant gamma 4
P01871	IGHM_HUMAN	Immunoglobulin heavy constant mu
P01876	IGHA1_HUMAN	Immunoglobulin heavy constant alpha 1
P01877;P01876	IGHA1_HUMAN;IGHA2_HUMAN	Immunoglobulin heavy constant alpha 1
P01877	IGHA2_HUMAN	Immunoglobulin heavy constant alpha 2
P01880	IGHD_HUMAN	Immunoglobulin heavy constant delta
P02042	HBD_HUMAN	Hemoglobin subunit delta
P68871;P02042	HBB_HUMAN;HBD_HUMAN	Hemoglobin subunit delta
P69891;P02100;P68871;P02042;P69892	HBB_HUMAN;HBD_HUMAN;HBG1_HUMAN;HBG2_HUMAN	Hemoglobin subunit delta
P02452	CO1A1_HUMAN	Collagen alpha-1(I) chain
P02461	CO3A1_HUMAN	Collagen alpha-1(III) chain
P02647	APOA1_HUMAN	Apolipoprotein A-I
P02649	APOE_HUMAN	Apolipoprotein E
P02652	APOA2_HUMAN	Apolipoprotein A-II
P02654	APOC1_HUMAN	Apolipoprotein C-I
P02655	APOC2_HUMAN	Apolipoprotein C-II
P02656	APOC3_HUMAN	Apolipoprotein C-III
P02671	FIBA_HUMAN	Fibrinogen alpha chain
P02675	FIBB_HUMAN	Fibrinogen beta chain
P02679	FIBG_HUMAN	Fibrinogen gamma chain
P02741	CRP_HUMAN	C-reactive protein
P02743	SAMP_HUMAN	Serum amyloid P-component
P02745	C1QA_HUMAN	Complement C1q subcomponent subunit A
P02746	C1QB_HUMAN	Complement C1q subcomponent subunit B
P02747	C1QC_HUMAN	Complement C1q subcomponent subunit C
P02748	CO9_HUMAN	Complement component C9
P02749	APOH_HUMAN	Beta-2-glycoprotein 1
P02750	A2GL_HUMAN	Leucine-rich alpha-2-glycoprotein
P02751	FINC_HUMAN	Fibronectin
P02753	RET4_HUMAN	Retinol-binding protein 4
P02760	AMBP_HUMAN	Protein AMBP
P02763	A1AG1_HUMAN	Alpha-1-acid glycoprotein 1
P19652;P02763	A1AG1_HUMAN;A1AG2_HUMAN	Alpha-1-acid glycoprotein 1
P02765	FETUA_HUMAN	Alpha-2-HS-glycoprotein
P02766	TTHY_HUMAN	Transthyretin
P02768	ALBU_HUMAN	Albumin
P02774	VTDB_HUMAN	Vitamin D-binding protein
P02787	TRFE_HUMAN	Serotransferrin
P02788	TRFL_HUMAN	Lactotransferrin
P02790	HEMO_HUMAN	Hemopexin
P02792	FRIL_HUMAN	Ferritin light chain
P02794	FRIH_HUMAN	Ferritin heavy chain
P03951	FA11_HUMAN	Coagulation factor XI
P03952	KLKB1_HUMAN	Plasma kallikrein
P04003	C4BPA_HUMAN	C4b-binding protein alpha chain
P04004	VTNC_HUMAN	Vitronectin
P04040	CATA_HUMAN	Catalase
P04075	ALDOA_HUMAN	Fructose-bisphosphate aldolase A
P04080	CYTB_HUMAN	Cystatin-B
P04083	ANXA1_HUMAN	Annexin A1
P04114	APOB_HUMAN	Apolipoprotein B-100
P04179	SODM_HUMAN	Superoxide dismutase [Mn], mitochondrial
P04180	LCAT_HUMAN	Phosphatidylcholine-sterol acyltransferase
P04196	HRG_HUMAN	Histidine-rich glycoprotein
P04217	A1BG_HUMAN	Alpha-1B-glycoprotein
P04259;P04264	K2C1_HUMAN	Keratin, type II cytoskeletal 1
P04264;Q7Z794;P35908	K22E_HUMAN;K2C1_HUMAN	Keratin, type II cytoskeletal 1
P04275	VWF_HUMAN	von Willebrand factor
P04278	SHBG_HUMAN	Sex hormone-binding globulin
P04406	G3P_HUMAN	Glyceraldehyde-3-phosphate dehydrogenase
P04430	KV116_HUMAN	Immunoglobulin kappa variable 1-16
P04632	CPNS1_HUMAN	Calpain small subunit 1
P05089	ARGI1_HUMAN	Arginase-1
P05090	APOD_HUMAN	Apolipoprotein D
P05107	ITB2_HUMAN	Integrin beta-2
P05109	S10A8_HUMAN	Protein S100-A8
P05121	PAI1_HUMAN	Plasminogen activator inhibitor 1
P05154	IPSP_HUMAN	Plasma serine protease inhibitor
P05155	IC1_HUMAN	Plasma protease C1 inhibitor
P05156	CFAI_HUMAN	Complement factor I
P05160	F13B_HUMAN	Coagulation factor XIII B chain
P05164	PERM_HUMAN	Myeloperoxidase
P11678;P05164	PERE_HUMAN;PERM_HUMAN	Myeloperoxidase
P05452	TETN_HUMAN	Tetranectin
P05543	THBG_HUMAN	Thyroxine-binding globulin
P05546	HEP2_HUMAN	Heparin cofactor 2
P06276	CHLE_HUMAN	Cholinesterase
P06312	KV401_HUMAN	Immunoglobulin kappa variable 4-1
P06396	GELS_HUMAN	Gelsolin
P06681	CO2_HUMAN	Complement C2
P06702	S10A9_HUMAN	Protein S100-A9
P06727	APOA4_HUMAN	Apolipoprotein A-IV
P06733	ENOA_HUMAN	Alpha-enolase
P13929;P06733;P09104	ENOA_HUMAN;ENOB_HUMAN	Alpha-enolase
P06737	PYGL_HUMAN	Glycogen phosphorylase, liver form
P06737;P11217;P11216	PYGL_HUMAN;PYGM_HUMAN	Glycogen phosphorylase, liver form
P06744	G6PI_HUMAN	Glucose-6-phosphate isomerase
P06753	TPM3_HUMAN	Tropomyosin alpha-3 chain
Q6DN03;Q16778;P23527;P06899;Q6DRA6;P33778;Q8N257	H2B1B_HUMAN;H2B1J_HUMAN;H2B1O_HUMAN;H2B2E_HUMAN;H2B3B_HUMAN	Histone H2B type 1-J
P07195	LDHB_HUMAN	L-lactate dehydrogenase B chain
P07225	PROS_HUMAN	Vitamin K-dependent protein S
P07237	PDIA1_HUMAN	Protein disulfide-isomerase
P07357	CO8A_HUMAN	Complement component C8 alpha chain
P07358	CO8B_HUMAN	Complement component C8 beta chain
P07360	CO8G_HUMAN	Complement component C8 gamma chain
P07477	TRY1_HUMAN	Trypsin-1
P07737	PROF1_HUMAN	Profilin-1
P07858	CATB_HUMAN	Cathepsin B
P07900	HS90A_HUMAN	Heat shock protein HSP 90-alpha
P08238;P07900;Q58FF7;Q58FF6	HS90A_HUMAN;HS90B_HUMAN	Heat shock protein HSP 90-alpha
Q58FF8;P08238;P07900;Q14568	HS902_HUMAN;HS90A_HUMAN;HS90B_HUMAN	Heat shock protein HSP 90-alpha
P07996	TSP1_HUMAN	Thrombospondin-1
P08123	CO1A2_HUMAN	Collagen alpha-2(I) chain
P08185	CBG_HUMAN	Corticosteroid-binding globulin
P08246	ELNE_HUMAN	Neutrophil elastase
P08253	MMP2_HUMAN	72 kDa type IV collagenase
P08311	CATG_HUMAN	Cathepsin G
P08519	APOA_HUMAN	Apolipoprotein(a)
P08571	CD14_HUMAN	Monocyte differentiation antigen CD14
P08603	CFAH_HUMAN	Complement factor H
Q03591;P08603	CFAH_HUMAN;FHR1_HUMAN	Complement factor H
P08637	FCG3A_HUMAN	Low affinity immunoglobulin gamma Fc region receptor III-A
P08670	VIME_HUMAN	Vimentin
P17661;P08670	DESM_HUMAN;VIME_HUMAN	Vimentin
P08697	A2AP_HUMAN	Alpha-2-antiplasmin
P09211	GSTP1_HUMAN	Glutathione S-transferase P
P09493	TPM1_HUMAN	Tropomyosin alpha-1 chain
P09871	C1S_HUMAN	Complement C1s subcomponent
P09960	LKHA4_HUMAN	Leukotriene A-4 hydrolase
P0C0L4	CO4A_HUMAN	Complement C4-A
P0C0L4;P0C0L5	CO4A_HUMAN;CO4B_HUMAN	Complement C4-A
P0C0L5	CO4B_HUMAN	Complement C4-B
P0C0S5;Q71UI9	H2AV_HUMAN;H2AZ_HUMAN	Histone H2A.Z
P04908;P0C0S8;Q6FI13;P20671;Q9BTM1;Q7L7L0;Q99878;Q93077;Q96KK5;Q16777	H2A1D_HUMAN;H2A1H_HUMAN;H2A1J_HUMAN;H2A1_HUMAN;H2A2A_HUMAN;H2A2C_HUMAN;H2AJ_HUMAN	Histone H2A type 1
Q6S8J3;P63261;P60709;P0CG38;A5A3E0;P0CG39;Q9BYX7	ACTBM_HUMAN;POTEI_HUMAN	POTE ankyrin domain family member I
P0CG47;P0CG48;P62979;P62987	RL40_HUMAN;RS27A_HUMAN;UBB_HUMAN;UBC_HUMAN	Polyubiquitin-B
P0DJI8	SAA1_HUMAN	Serum amyloid A-1 protein
P0DJI8;P0DJI9	SAA1_HUMAN;SAA2_HUMAN	Serum amyloid A-1 protein
P0DJI9	SAA2_HUMAN	Serum amyloid A-2 protein
P0DMV9;P0DMV8	HS71A_HUMAN;HS71B_HUMAN	Heat shock 70 kDa protein 1A
P0DMV9;P0DMV8;P34931	HS71A_HUMAN;HS71B_HUMAN;HS71L_HUMAN	Heat shock 70 kDa protein 1A
P0DOY3;P0DOY2	IGLC2_HUMAN;IGLC3_HUMAN	Immunoglobulin lambda constant 2
P0DP01	HV108_HUMAN	Immunoglobulin heavy variable 1-8
P01782;P0DP04	HV43D_HUMAN	Immunoglobulin heavy variable 3-43D
P16402;P10412;P16403	H12_HUMAN;H13_HUMAN;H14_HUMAN	Histone H1.4
P10599	THIO_HUMAN	Thioredoxin
P10643	CO7_HUMAN	Complement component C7
P10909	CLUS_HUMAN	Clusterin
P11021	BIP_HUMAN	Endoplasmic reticulum chaperone BiP
P11142;P0DMV9;P0DMV8;P54652;P11021;P34931	BIP_HUMAN;HSP7C_HUMAN	Endoplasmic reticulum chaperone BiP
P11142	HSP7C_HUMAN	Heat shock cognate 71 kDa protein
P11142;P0DMV9;P0DMV8;P54652;P48741;P34931;P17066	HSP76_HUMAN;HSP7C_HUMAN	Heat shock cognate 71 kDa protein
P11215	ITAM_HUMAN	Integrin alpha-M
P11226	MBL2_HUMAN	Mannose-binding protein C
P11413	G6PD_HUMAN	Glucose-6-phosphate 1-dehydrogenase
P12111	CO6A3_HUMAN	Collagen alpha-3(VI) chain
P12259	FA5_HUMAN	Coagulation factor V
P12429	ANXA3_HUMAN	Annexin A3
P12724	ECP_HUMAN	Eosinophil cationic protein
P12814	ACTN1_HUMAN	Alpha-actinin-1
P12814;P35609	ACTN1_HUMAN;ACTN2_HUMAN	Alpha-actinin-1
P13489	RINI_HUMAN	Ribonuclease inhibitor
P13611	CSPG2_HUMAN	Versican core protein
P13645	K1C10_HUMAN	Keratin, type I cytoskeletal 10
P13671	CO6_HUMAN	Complement component C6
P13796	PLSL_HUMAN	Plastin-2
Q14651;P13796	PLSI_HUMAN;PLSL_HUMAN	Plastin-2
P14151	LYAM1_HUMAN	L-selectin
P14174	MIF_HUMAN	Macrophage migration inhibitory factor
P14618	KPYM_HUMAN	Pyruvate kinase PKM
P14618;P30613	KPYM_HUMAN;KPYR_HUMAN	Pyruvate kinase PKM
P14625	ENPL_HUMAN	Endoplasmin
P14780	MMP9_HUMAN	Matrix metalloproteinase-9
P15153	RAC2_HUMAN	Ras-related C3 botulinum toxin substrate 2
P15169	CBPN_HUMAN	Carboxypeptidase N catalytic chain
P18669;P15259	PGAM1_HUMAN;PGAM2_HUMAN	Phosphoglycerate mutase 2
P15311;P35241;P26038	EZRI_HUMAN;MOES_HUMAN	Ezrin
P15531;O60361;P22392	NDKA_HUMAN	Nucleoside diphosphate kinase A
P15814	IGLL1_HUMAN	Immunoglobulin lambda-like polypeptide 1
P16401	H15_HUMAN	Histone H1.5
P17213	BPI_HUMAN	Bactericidal permeability-increasing protein
P18206	VINC_HUMAN	Vinculin
P18428	LBP_HUMAN	Lipopolysaccharide-binding protein
P18669	PGAM1_HUMAN	Phosphoglycerate mutase 1
P19652	A1AG2_HUMAN	Alpha-1-acid glycoprotein 2
P19823	ITIH2_HUMAN	Inter-alpha-trypsin inhibitor heavy chain H2
P19827	ITIH1_HUMAN	Inter-alpha-trypsin inhibitor heavy chain H1
P20160	CAP7_HUMAN	Azurocidin
P20742	PZP_HUMAN	Pregnancy zone protein
P20851	C4BPB_HUMAN	C4b-binding protein beta chain
P21333	FLNA_HUMAN	Filamin-A
P22352	GPX3_HUMAN	Glutathione peroxidase 3
P22792	CPN2_HUMAN	Carboxypeptidase N subunit 2
P22894	MMP8_HUMAN	Neutrophil collagenase
P23083	HV102_HUMAN	Immunoglobulin heavy variable 1-2
P23142	FBLN1_HUMAN	Fibulin-1
Q9Y281;P23528	COF1_HUMAN	Cofilin-1
P24158	PRTN3_HUMAN	Myeloblastin
P25311	ZA2G_HUMAN	Zinc-alpha-2-glycoprotein
P26038	MOES_HUMAN	Moesin
P26583	HMGB2_HUMAN	High mobility group protein B2
Q2TV78;P26927	HGFL_HUMAN	Hepatocyte growth factor-like protein
P27169	PON1_HUMAN	Serum paraoxonase/arylesterase 1
P63104;P31947;P31946;Q04917;P61981;P27348;P62258	1433B_HUMAN;1433E_HUMAN;1433F_HUMAN;1433G_HUMAN;1433T_HUMAN;1433Z_HUMAN	14-3-3 protein theta
P27797	CALR_HUMAN	Calreticulin
P27918	PROP_HUMAN	Properdin
P28676	GRAN_HUMAN	Grancalcin
P29401	TKT_HUMAN	Transketolase
P29622	KAIN_HUMAN	Kallistatin
P30044	PRDX5_HUMAN	Peroxiredoxin-5, mitochondrial
P30086	PEBP1_HUMAN	Phosphatidylethanolamine-binding protein 1
P30740	ILEU_HUMAN	Leukocyte elastase inhibitor
P30740;O75830;P50452;P50453	ILEU_HUMAN;SPB8_HUMAN	Leukocyte elastase inhibitor
P31146	COR1A_HUMAN	Coronin-1A
P50395;P31150	GDIA_HUMAN;GDIB_HUMAN	Rab GDP dissociation inhibitor alpha
P31946	1433B_HUMAN	14-3-3 protein beta/alpha
P31949	S10AB_HUMAN	Protein S100-A11
P32119;Q06830	PRDX1_HUMAN;PRDX2_HUMAN	Peroxiredoxin-2
P35237	SPB6_HUMAN	Serpin B6
P35527	K1C9_HUMAN	Keratin, type I cytoskeletal 9
P35542	SAA4_HUMAN	Serum amyloid A-4 protein
P35579	MYH9_HUMAN	Myosin-9
P35858	ALS_HUMAN	Insulin-like growth factor-binding protein complex acid labile subunit
P35908	K22E_HUMAN	Keratin, type II cytoskeletal 2 epidermal
P36222	CH3L1_HUMAN	Chitinase-3-like protein 1
P36955	PEDF_HUMAN	Pigment epithelium-derived factor
P36980	FHR2_HUMAN	Complement factor H-related protein 2
P36980;Q03591	FHR1_HUMAN;FHR2_HUMAN	Complement factor H-related protein 2
P37802	TAGL2_HUMAN	Transgelin-2
P37837	TALDO_HUMAN	Transaldolase
P40121	CAPG_HUMAN	Macrophage-capping protein
P40925	MDHC_HUMAN	Malate dehydrogenase, cytoplasmic
P41218	MNDA_HUMAN	Myeloid cell nuclear differentiation antigen
P41222	PTGDS_HUMAN	Prostaglandin-H2 D-isomerase
P43251	BTD_HUMAN	Biotinidase
P43490	NAMPT_HUMAN	Nicotinamide phosphoribosyltransferase
P43652	AFAM_HUMAN	Afamin
P46940	IQGA1_HUMAN	Ras GTPase-activating-like protein IQGAP1
P46976	GLYG_HUMAN	Glycogenin-1
P52907;P47755	CAZA1_HUMAN;CAZA2_HUMAN	F-actin-capping protein subunit alpha-2
P47756	CAPZB_HUMAN	F-actin-capping protein subunit beta
P48595	SPB10_HUMAN	Serpin B10
P49908	SEPP1_HUMAN	Selenoprotein P
P49913	CAMP_HUMAN	Cathelicidin antimicrobial peptide
P50395	GDIB_HUMAN	Rab GDP dissociation inhibitor beta
P51149	RAB7A_HUMAN	Ras-related protein Rab-7a
P51884	LUM_HUMAN	Lumican
P52209	6PGD_HUMAN	6-phosphogluconate dehydrogenase, decarboxylating
P52565	GDIR1_HUMAN	Rho GDP-dissociation inhibitor 1
P52566	GDIR2_HUMAN	Rho GDP-dissociation inhibitor 2
P52790	HXK3_HUMAN	Hexokinase-3
P52907	CAZA1_HUMAN	F-actin-capping protein subunit alpha-1
P55058	PLTP_HUMAN	Phospholipid transfer protein
P55060	XPO2_HUMAN	Exportin-2
P55072	TERA_HUMAN	Transitional endoplasmic reticulum ATPase
P59998	ARPC4_HUMAN	Actin-related protein 2/3 complex subunit 4
P60174	TPIS_HUMAN	Triosephosphate isomerase
P60660	MYL6_HUMAN	Myosin light polypeptide 6
P62736;P68133;P63261;P60709;P63267;P68032	ACTA_HUMAN;ACTB_HUMAN;ACTG_HUMAN;ACTH_HUMAN	Actin, cytoplasmic 1
P63261;P60709	ACTB_HUMAN;ACTG_HUMAN	Actin, cytoplasmic 1
P60900	PSA6_HUMAN	Proteasome subunit alpha type-6
P61158	ARP3_HUMAN	Actin-related protein 3
P61160	ARP2_HUMAN	Actin-related protein 2
P61204;P84077	ARF1_HUMAN;ARF3_HUMAN	ADP-ribosylation factor 3
P08134;P62745;P61586	RHOA_HUMAN	Transforming protein RhoA
P61626	LYSC_HUMAN	Lysozyme C
P61769	B2MG_HUMAN	Beta-2-microglobulin
P62258	1433E_HUMAN	14-3-3 protein epsilon
P62805	H4_HUMAN	Histone H4
P62937	PPIA_HUMAN	Peptidyl-prolyl cis-trans isomerase A
P62942	FKB1A_HUMAN	Peptidyl-prolyl cis-trans isomerase FKBP1A
P63104	1433Z_HUMAN	14-3-3 protein zeta/delta
P68363;Q71U36;Q9BQE3	TBA1B_HUMAN	Tubulin alpha-1B chain
P68366;Q9NY65;Q6PEY2;P0DPH7;P68363;Q71U36;Q9BQE3;P0DPH8	TBA4A_HUMAN	Tubulin alpha-4A chain
P68871	HBB_HUMAN	Hemoglobin subunit beta
P69905	HBA_HUMAN	Hemoglobin subunit alpha
P78417	GSTO1_HUMAN	Glutathione S-transferase omega-1
P80108	PHLD_HUMAN	Phosphatidylinositol-glycan-specific phospholipase D
P80188	NGAL_HUMAN	Neutrophil gelatinase-associated lipocalin
Q01518	CAP1_HUMAN	Adenylyl cyclase-associated protein 1
Q01804	OTUD4_HUMAN	OTU domain-containing protein 4
Q03591	FHR1_HUMAN	Complement factor H-related protein 1
Q9BXR6;Q03591	FHR1_HUMAN;FHR5_HUMAN	Complement factor H-related protein 1
Q04756	HGFA_HUMAN	Hepatocyte growth factor activator
Q06033	ITIH3_HUMAN	Inter-alpha-trypsin inhibitor heavy chain H3
Q08380	LG3BP_HUMAN	Galectin-3-binding protein
Q0VD83	APOBR_HUMAN	Apolipoprotein B receptor
Q10588	BST1_HUMAN	ADP-ribosyl cyclase/cyclic ADP-ribose hydrolase 2
Q12805	FBLN3_HUMAN	EGF-containing fibulin-like extracellular matrix protein 1
Q12841	FSTL1_HUMAN	Follistatin-related protein 1
Q12931	TRAP1_HUMAN	Heat shock protein 75 kDa, mitochondrial
Q14019	COTL1_HUMAN	Coactosin-like protein
Q14520	HABP2_HUMAN	Hyaluronan-binding protein 2
Q14624	ITIH4_HUMAN	Inter-alpha-trypsin inhibitor heavy chain H4
Q15063	POSTN_HUMAN	Periostin
Q15113	PCOC1_HUMAN	Procollagen C-endopeptidase enhancer 1
Q15166	PON3_HUMAN	Serum paraoxonase/lactonase 3
Q15286	RAB35_HUMAN	Ras-related protein Rab-35
Q15485	FCN2_HUMAN	Ficolin-2
Q15582	BGH3_HUMAN	Transforming growth factor-beta-induced protein ig-h3
Q15848	ADIPO_HUMAN	Adiponectin
Q16610	ECM1_HUMAN	Extracellular matrix protein 1
Q16851	UGPA_HUMAN	UTP--glucose-1-phosphate uridylyltransferase
Q562R1	ACTBL_HUMAN	Beta-actin-like protein 2
Q6P4A8	PLBL1_HUMAN	Phospholipase B-like 1
Q6UX06	OLFM4_HUMAN	Olfactomedin-4
Q86VB7	C163A_HUMAN	Scavenger receptor cysteine-rich type 1 protein M130
Q8IVL5	P3H2_HUMAN	Prolyl 3-hydroxylase 2
Q8N1P7	CRBG2_HUMAN	Beta/gamma crystallin domain-containing protein 2
Q02985;Q92496	FHR4_HUMAN	Complement factor H-related protein 4
Q92820	GGH_HUMAN	Gamma-glutamyl hydrolase
Q92954	PRG4_HUMAN	Proteoglycan 4
Q96C19	EFHD2_HUMAN	EF-hand domain-containing protein D2
Q96IY4	CBPB2_HUMAN	Carboxypeptidase B2
Q96KN2	CNDP1_HUMAN	Beta-Ala-His dipeptidase
Q96PD5	PGRP2_HUMAN	N-acetylmuramoyl-L-alanine amidase
Q99536	VAT1_HUMAN	Synaptic vesicle membrane protein VAT-1 homolog
Q9H299	SH3L3_HUMAN	SH3 domain-binding glutamic acid-rich-like protein 3
Q9HD89	RETN_HUMAN	Resistin
Q9H0Q0;Q9NUQ9	CYRIB_HUMAN	CYFIP-related Rac1 interactor B
Q9NZP8	C1RL_HUMAN	Complement C1r subcomponent-like protein
Q9UK55	ZPI_HUMAN	Protein Z-dependent protease inhibitor
Q9UKL3	C8AP2_HUMAN	CASP8-associated protein 2
Q9Y490;Q9Y4G6	TLN1_HUMAN	Talin-1
Q9Y6R7	FCGBP_HUMAN	IgGFc-binding protein
