# Supplementary material for: Pleural fluid proteomics from patients with pleural infection shows signatures of diverse neutrophilic responses: The Oxford Pleural Infection Endotyping Study (TORPIDS-2)
Source: Eur Respir J. 2025 Jul 10;66(1):2500010. doi: 10.1183/13993003.00010-2025 (PMC12256804; doi:10.1183/13993003.00010-2025)
Supplement: Supplementary file 4 [file ERJ-00010-2025.File_2.csv]

Protein ID	Protein Name	Gene	Protein Description	LOG2FC	Adjusted P Value	Signigicant
A0A0C4DH26;A0A0A0MT36	KVD21_HUMAN;KVD41_HUMAN	IGKV6D-21;IGKV6D-41	Immunoglobulin kappa variable 6D-21	1.173195002	0.026069654	UP
A0A0B4J1U7	HV601_HUMAN	IGHV6-1	Immunoglobulin heavy variable 6-1	0.922094475	0.021792654	UP
O00187	MASP2_HUMAN	MASP2	Mannan-binding lectin serine protease 2	0.949953041	0.013221923	UP
O14818	PSA7_HUMAN	PSMA7	Proteasome subunit alpha type-7	-1.447379264	0.000483058	DOWN
O15143	ARC1B_HUMAN	ARPC1B	Actin-related protein 2/3 complex subunit 1B	-1.636292969	0.028527585	DOWN
O15511	ARPC5_HUMAN	ARPC5	Actin-related protein 2/3 complex subunit 5	0.725404575	0.048695656	UP
O43314	VIP2_HUMAN	PPIP5K2	Inositol hexakisphosphate and diphosphoinositol-pentakisphosphate kinase 2	0.785260095	0.033743291	UP
O43707;P12814	ACTN1_HUMAN;ACTN4_HUMAN	ACTN1;ACTN4	Alpha-actinin-4	1.084695014	0.026069654	UP
O43707;Q08043;P12814;P35609	ACTN1_HUMAN;ACTN2_HUMAN;ACTN4_HUMAN	ACTN1;ACTN2;ACTN4	Alpha-actinin-4	1.357800414	0.003872914	UP
O43707;Q08043;P12814;P35609	ACTN1_HUMAN;ACTN2_HUMAN;ACTN3_HUMAN;ACTN4_HUMAN	ACTN1;ACTN2;ACTN3;ACTN4	Alpha-actinin-4	1.217002746	0.003935165	UP
O60240	PLIN1_HUMAN	PLIN1	Perilipin-1	1.329332359	3.86E-06	UP
P57053;Q99879;Q16778;Q5QNW6;O60814;P62807;P23527;P06899;Q99880;Q99877;P33778;Q93079;Q96A08;Q8N257;P58876	H2B1B_HUMAN;H2B1C_HUMAN;H2B1D_HUMAN;H2B1H_HUMAN;H2B1J_HUMAN;H2B1K_HUMAN;H2B1L_HUMAN;H2B1M_HUMAN;H2B1N_HUMAN;H2B1O_HUMAN;H2B2E_HUMAN;H2B2F_HUMAN;H2B3B_HUMAN;H2BFS_HUMAN	H2BC10;H2BC11;H2BC12;H2BC13;H2BC14;H2BC15;H2BC17;H2BC18;H2BC21;H2BC3;H2BC5;H2BC9;H2BS1;H2BU1	Histone H2B type 1-K	2.458180864	4.52E-09	UP
P57053;Q99879;Q5QNW6;O60814;P62807;Q99880;Q99877;Q93079;P58876	H2B1C_HUMAN;H2B1D_HUMAN;H2B1H_HUMAN;H2B1K_HUMAN;H2B1L_HUMAN;H2B1M_HUMAN;H2B1N_HUMAN;H2B2F_HUMAN;H2BFS_HUMAN	H2BC10;H2BC12;H2BC13;H2BC14;H2BC15;H2BC18;H2BC5;H2BC9;H2BS1	Histone H2B type 1-K	2.85873329	1.12E-13	UP
O75083	WDR1_HUMAN	WDR1	WD repeat-containing protein 1	0.697468548	0.001914558	UP
O75367	H2AY_HUMAN	MACROH2A1	Core histone macro-H2A.1	-1.508955556	0.016067473	DOWN
O75594	PGRP1_HUMAN	PGLYRP1	Peptidoglycan recognition protein 1	0.832456279	0.001037444	UP
O95445	APOM_HUMAN	APOM	Apolipoprotein M	2.03802277	0.000413196	UP
P00338	LDHA_HUMAN	LDHA	L-lactate dehydrogenase A chain	2.426315368	4.52E-09	UP
P07195;P07864;Q6ZMR3;P00338	LDHA_HUMAN;LDHB_HUMAN	LDHA;LDHB	L-lactate dehydrogenase A chain	0.641357413	0.042872029	UP
P00491	PNPH_HUMAN	PNP	Purine nucleoside phosphorylase	-0.822126794	0.000127295	DOWN
P00558	PGK1_HUMAN	PGK1	Phosphoglycerate kinase 1	2.15283664	6.00E-11	UP
P00734	THRB_HUMAN	F2	Prothrombin	-1.160469292	4.22E-08	DOWN
P00747	PLMN_HUMAN	PLG	Plasminogen	-1.346692293	1.18E-08	DOWN
P00751	CFAB_HUMAN	CFB	Complement factor B	-0.685773127	0.003872914	DOWN
P01011	AACT_HUMAN	SERPINA3	Alpha-1-antichymotrypsin	-0.914110001	0.000850892	DOWN
P01042	KNG1_HUMAN	KNG1	Kininogen-1	-0.767386027	0.00043685	DOWN
P01833	PIGR_HUMAN	PIGR	Polymeric immunoglobulin receptor	0.928138775	0.027996013	UP
P01861;P01860;P01857	IGHG1_HUMAN;IGHG3_HUMAN;IGHG4_HUMAN	IGHG1;IGHG3;IGHG4	Immunoglobulin heavy constant gamma 1	-0.965384627	0.020853867	DOWN
P01860	IGHG3_HUMAN	IGHG3	Immunoglobulin heavy constant gamma 3	-0.618282884	0.007210417	DOWN
P02042	HBD_HUMAN	HBD	Hemoglobin subunit delta	1.079069847	0.049762812	UP
P68871;P02042	HBB_HUMAN;HBD_HUMAN	HBB;HBD	Hemoglobin subunit delta	2.080130259	0.000732314	UP
P69891;P02100;P68871;P02042;P69892	HBB_HUMAN;HBD_HUMAN;HBG1_HUMAN;HBG2_HUMAN	HBB;HBD;HBG1;HBG2	Hemoglobin subunit delta	1.519931317	0.00367608	UP
P02647	APOA1_HUMAN	APOA1	Apolipoprotein A-I	-1.132666365	0.001500864	DOWN
P02652	APOA2_HUMAN	APOA2	Apolipoprotein A-II	-1.019246573	0.00900906	DOWN
P02656	APOC3_HUMAN	APOC3	Apolipoprotein C-III	-1.501505704	2.66E-06	DOWN
P02745	C1QA_HUMAN	C1QA	Complement C1q subcomponent subunit A	-0.815077552	0.000348871	DOWN
P02746	C1QB_HUMAN	C1QB	Complement C1q subcomponent subunit B	-1.026881406	7.03E-05	DOWN
P02747	C1QC_HUMAN	C1QC	Complement C1q subcomponent subunit C	-0.989495316	7.67E-05	DOWN
P02748	CO9_HUMAN	C9	Complement component C9	-0.757056013	5.89E-05	DOWN
P02749	APOH_HUMAN	APOH	Beta-2-glycoprotein 1	-0.850665442	6.87E-06	DOWN
P02760	AMBP_HUMAN	AMBP	Protein AMBP	-0.936188104	2.05E-08	DOWN
P02765	FETUA_HUMAN	AHSG	Alpha-2-HS-glycoprotein	-1.058481618	7.96E-05	DOWN
P02788	TRFL_HUMAN	LTF	Lactotransferrin	3.995323831	9.67E-14	UP
P02792	FRIL_HUMAN	FTL	Ferritin light chain	1.142328059	0.030181542	UP
P02794	FRIH_HUMAN	FTH1	Ferritin heavy chain	-1.252318669	0.030181542	DOWN
P03951	FA11_HUMAN	F11	Coagulation factor XI	0.875154303	0.036976811	UP
P04003	C4BPA_HUMAN	C4BPA	C4b-binding protein alpha chain	-1.225208905	0.000139939	DOWN
P04004	VTNC_HUMAN	VTN	Vitronectin	-0.707444993	0.001376411	DOWN
P04040	CATA_HUMAN	CAT	Catalase	2.282197299	4.21E-05	UP
P04075	ALDOA_HUMAN	ALDOA	Fructose-bisphosphate aldolase A	2.746227899	2.62E-15	UP
P04080	CYTB_HUMAN	CSTB	Cystatin-B	-1.141123352	0.000850892	DOWN
P04114	APOB_HUMAN	APOB	Apolipoprotein B-100	-0.657321898	0.005489229	DOWN
P04179	SODM_HUMAN	SOD2	Superoxide dismutase [Mn], mitochondrial	0.917348453	0.002323628	UP
P04275	VWF_HUMAN	VWF	von Willebrand factor	0.827059897	0.001585711	UP
P04406	G3P_HUMAN	GAPDH	Glyceraldehyde-3-phosphate dehydrogenase	1.991139112	2.12E-09	UP
P04632	CPNS1_HUMAN	CAPNS1	Calpain small subunit 1	-2.477335911	0.00085375	DOWN
P05089	ARGI1_HUMAN	ARG1	Arginase-1	-1.364065136	1.24E-06	DOWN
P05107	ITB2_HUMAN	ITGB2	Integrin beta-2	-1.521967613	0.000130235	DOWN
P05109	S10A8_HUMAN	S100A8	Protein S100-A8	3.454175811	4.19E-15	UP
P05154	IPSP_HUMAN	SERPINA5	Plasma serine protease inhibitor	1.631854847	0.001812698	UP
P05156	CFAI_HUMAN	CFI	Complement factor I	-0.633177338	0.001280437	DOWN
P05164	PERM_HUMAN	MPO	Myeloperoxidase	4.281321694	4.14E-14	UP
P11678;P05164	PERE_HUMAN;PERM_HUMAN	EPX;MPO	Myeloperoxidase	3.327270085	9.67E-14	UP
P05546	HEP2_HUMAN	SERPIND1	Heparin cofactor 2	-0.661364367	0.000322204	DOWN
P06702	S10A9_HUMAN	S100A9	Protein S100-A9	3.456055154	2.62E-15	UP
P06727	APOA4_HUMAN	APOA4	Apolipoprotein A-IV	-1.287186331	1.12E-05	DOWN
P06733	ENOA_HUMAN	ENO1	Alpha-enolase	2.428713211	1.12E-11	UP
P13929;P06733;P09104	ENOA_HUMAN;ENOB_HUMAN	ENO1;ENO3	Alpha-enolase	2.101316148	1.04E-13	UP
P06744	G6PI_HUMAN	GPI	Glucose-6-phosphate isomerase	2.903442801	6.72E-13	UP
P06753	TPM3_HUMAN	TPM3	Tropomyosin alpha-3 chain	0.603921429	0.045411939	UP
P07195	LDHB_HUMAN	LDHB	L-lactate dehydrogenase B chain	1.724260984	9.99E-07	UP
P07225	PROS_HUMAN	PROS1	Vitamin K-dependent protein S	-0.795939598	0.000130235	DOWN
P07237	PDIA1_HUMAN	P4HB	Protein disulfide-isomerase	0.62221637	0.012955171	UP
P07357	CO8A_HUMAN	C8A	Complement component C8 alpha chain	-0.662830566	0.000911204	DOWN
P07360	CO8G_HUMAN	C8G	Complement component C8 gamma chain	-0.603943143	0.010649488	DOWN
P07737	PROF1_HUMAN	PFN1	Profilin-1	2.477671511	4.30E-11	UP
P07858	CATB_HUMAN	CTSB	Cathepsin B	0.813391227	0.033743291	UP
P07900	HS90A_HUMAN	HSP90AA1	Heat shock protein HSP 90-alpha	0.980166633	0.001636551	UP
Q58FF8;P08238;P07900;Q14568	HS902_HUMAN;HS90A_HUMAN;HS90B_HUMAN	HSP90AA1;HSP90AA2P;HSP90AB1	Heat shock protein HSP 90-alpha	1.283068682	0.000209908	UP
P08246	ELNE_HUMAN	ELANE	Neutrophil elastase	2.863653748	1.71E-13	UP
P08311	CATG_HUMAN	CTSG	Cathepsin G	2.017629367	3.82E-07	UP
P08603	CFAH_HUMAN	CFH	Complement factor H	-0.768705238	0.002665359	DOWN
Q03591;P08603	CFAH_HUMAN;FHR1_HUMAN	CFH;CFHR1	Complement factor H	-0.966928772	0.003872914	DOWN
P08637	FCG3A_HUMAN	FCGR3A	Low affinity immunoglobulin gamma Fc region receptor III-A	0.715632981	0.002101981	UP
P08670	VIME_HUMAN	VIM	Vimentin	1.757636099	4.81E-07	UP
P17661;P08670	DESM_HUMAN;VIME_HUMAN	DES;VIM	Vimentin	1.577816135	6.77E-05	UP
P09871	C1S_HUMAN	C1S	Complement C1s subcomponent	-0.949787877	0.001037444	DOWN
P09960	LKHA4_HUMAN	LTA4H	Leukotriene A-4 hydrolase	1.17731103	0.00185564	UP
P0C0L5	CO4B_HUMAN	C4B_2	Complement C4-B	-0.632126352	0.021792654	DOWN
P04908;P0C0S8;Q6FI13;P20671;Q9BTM1;Q7L7L0;Q99878;Q93077;Q96KK5;Q16777	H2A1D_HUMAN;H2A1H_HUMAN;H2A1J_HUMAN;H2A1_HUMAN;H2A2A_HUMAN;H2A2C_HUMAN;H2AJ_HUMAN	H2AC12;H2AC14;H2AC17;H2AC19;H2AC20;H2AC7;H2AJ	Histone H2A type 1	0.81414756	0.021792654	UP
Q6S8J3;P63261;P60709;P0CG38;A5A3E0;P0CG39;Q9BYX7	ACTBM_HUMAN;POTEI_HUMAN	POTEI;POTEKP	POTE ankyrin domain family member I	1.169121467	0.000608765	UP
P0CG47;P0CG48;P62979;P62987	RL40_HUMAN;RS27A_HUMAN;UBB_HUMAN;UBC_HUMAN	RPS27A;UBA52;UBB;UBC	Polyubiquitin-B	2.219470077	2.65E-09	UP
P0DMV9;P0DMV8;P34931	HS71A_HUMAN;HS71B_HUMAN;HS71L_HUMAN	HSPA1A;HSPA1B;HSPA1L	Heat shock 70 kDa protein 1A	-0.917851372	0.003568793	DOWN
P16402;P10412;P16403	H12_HUMAN;H13_HUMAN;H14_HUMAN	H1-2;H1-3;H1-4	Histone H1.4	1.069608616	0.005578267	UP
P10599	THIO_HUMAN	TXN	Thioredoxin	1.943176495	4.93E-07	UP
P10909	CLUS_HUMAN	CLU	Clusterin	-1.172429747	4.93E-07	DOWN
P11142;P0DMV9;P0DMV8;P54652;P11021;P34931	BIP_HUMAN;HSP7C_HUMAN	HSPA5;HSPA8	Endoplasmic reticulum chaperone BiP	1.149406212	0.002101981	UP
P11142	HSP7C_HUMAN	HSPA8	Heat shock cognate 71 kDa protein	1.370189786	4.29E-07	UP
P11142;P0DMV9;P0DMV8;P54652;P48741;P34931;P17066	HSP76_HUMAN;HSP7C_HUMAN	HSPA6;HSPA8	Heat shock cognate 71 kDa protein	1.615788469	2.95E-05	UP
P11226	MBL2_HUMAN	MBL2	Mannose-binding protein C	1.150302569	0.018788813	UP
P12429	ANXA3_HUMAN	ANXA3	Annexin A3	1.977363877	2.17E-08	UP
P12724	ECP_HUMAN	RNASE3	Eosinophil cationic protein	1.351473465	0.000657001	UP
P12814;P35609	ACTN1_HUMAN;ACTN2_HUMAN	ACTN1;ACTN2	Alpha-actinin-1	1.407964706	5.08E-11	UP
P13489	RINI_HUMAN	RNH1	Ribonuclease inhibitor	-1.321305703	0.045411939	DOWN
P13671	CO6_HUMAN	C6	Complement component C6	-0.615923297	0.004956797	DOWN
P13796	PLSL_HUMAN	LCP1	Plastin-2	2.924924904	5.27E-17	UP
Q14651;P13796	PLSI_HUMAN;PLSL_HUMAN	LCP1;PLS1	Plastin-2	3.198055394	2.62E-15	UP
P14618	KPYM_HUMAN	PKM	Pyruvate kinase PKM	2.22564036	1.08E-09	UP
P14618;P30613	KPYM_HUMAN;KPYR_HUMAN	PKLR;PKM	Pyruvate kinase PKM	1.538754972	4.61E-05	UP
P14780	MMP9_HUMAN	MMP9	Matrix metalloproteinase-9	2.338558324	1.31E-07	UP
P18669;P15259	PGAM1_HUMAN;PGAM2_HUMAN	PGAM1;PGAM2	Phosphoglycerate mutase 2	0.882020746	0.007413697	UP
P15311;P35241;P26038	EZRI_HUMAN;MOES_HUMAN	EZR;MSN	Ezrin	2.154478327	4.48E-10	UP
P15531;O60361;P22392	NDKA_HUMAN	NME1	Nucleoside diphosphate kinase A	-1.136372793	0.000981367	DOWN
P17213	BPI_HUMAN	BPI	Bactericidal permeability-increasing protein	1.903536869	8.52E-06	UP
P19823	ITIH2_HUMAN	ITIH2	Inter-alpha-trypsin inhibitor heavy chain H2	-0.885778659	0.000297451	DOWN
P19827	ITIH1_HUMAN	ITIH1	Inter-alpha-trypsin inhibitor heavy chain H1	-0.745896511	0.001812698	DOWN
P20160	CAP7_HUMAN	AZU1	Azurocidin	3.88969201	9.99E-15	UP
P22894	MMP8_HUMAN	MMP8	Neutrophil collagenase	2.677481201	2.44E-09	UP
Q9Y281;P23528	COF1_HUMAN	CFL1	Cofilin-1	1.88459656	2.10E-07	UP
P24158	PRTN3_HUMAN	PRTN3	Myeloblastin	3.251211617	7.40E-14	UP
P26038	MOES_HUMAN	MSN	Moesin	0.930114752	0.012955171	UP
P63104;P31947;P31946;Q04917;P61981;P27348;P62258	1433B_HUMAN;1433E_HUMAN;1433F_HUMAN;1433G_HUMAN;1433T_HUMAN;1433Z_HUMAN	YWHAB;YWHAE;YWHAG;YWHAH;YWHAQ;YWHAZ	14-3-3 protein theta	1.953004544	2.65E-09	UP
P27797	CALR_HUMAN	CALR	Calreticulin	1.003023094	0.000274486	UP
P28676	GRAN_HUMAN	GCA	Grancalcin	1.547519858	1.46E-05	UP
P29401	TKT_HUMAN	TKT	Transketolase	2.636014642	3.80E-12	UP
P30086	PEBP1_HUMAN	PEBP1	Phosphatidylethanolamine-binding protein 1	-1.500468098	0.00085375	DOWN
P30740	ILEU_HUMAN	SERPINB1	Leukocyte elastase inhibitor	3.380289073	4.19E-15	UP
P30740;O75830;P50452;P50453	ILEU_HUMAN;SPB8_HUMAN	SERPINB1;SERPINB8	Leukocyte elastase inhibitor	2.600969926	1.04E-06	UP
P31146	COR1A_HUMAN	CORO1A	Coronin-1A	1.022630927	0.002053356	UP
P31949	S10AB_HUMAN	S100A11	Protein S100-A11	-2.413464515	0.001211906	DOWN
P35237	SPB6_HUMAN	SERPINB6	Serpin B6	-1.409724697	0.002811761	DOWN
P35542	SAA4_HUMAN	SAA4	Serum amyloid A-4 protein	-0.875982189	0.001408696	DOWN
P35579	MYH9_HUMAN	MYH9	Myosin-9	0.771491777	0.025579448	UP
P36222	CH3L1_HUMAN	CHI3L1	Chitinase-3-like protein 1	1.178193096	0.000122829	UP
P37837	TALDO_HUMAN	TALDO1	Transaldolase	2.748385682	8.83E-13	UP
P40925	MDHC_HUMAN	MDH1	Malate dehydrogenase, cytoplasmic	-1.151174351	0.00043685	DOWN
P41218	MNDA_HUMAN	MNDA	Myeloid cell nuclear differentiation antigen	0.882187983	0.016481009	UP
P43490	NAMPT_HUMAN	NAMPT	Nicotinamide phosphoribosyltransferase	1.171362145	0.000167571	UP
P46940	IQGA1_HUMAN	IQGAP1	Ras GTPase-activating-like protein IQGAP1	-1.844512231	0.000732314	DOWN
P47756	CAPZB_HUMAN	CAPZB	F-actin-capping protein subunit beta	1.338482244	0.00043685	UP
P48595	SPB10_HUMAN	SERPINB10	Serpin B10	-1.323189743	0.002323628	DOWN
P49908	SEPP1_HUMAN	SELENOP	Selenoprotein P	1.342912128	2.39E-06	UP
P49913	CAMP_HUMAN	CAMP	Cathelicidin antimicrobial peptide	2.23154371	1.80E-08	UP
P50395	GDIB_HUMAN	GDI2	Rab GDP dissociation inhibitor beta	-1.172147455	0.000139939	DOWN
P51149	RAB7A_HUMAN	RAB7A	Ras-related protein Rab-7a	-0.910228953	0.026698681	DOWN
P52209	6PGD_HUMAN	PGD	6-phosphogluconate dehydrogenase, decarboxylating	2.401715473	1.08E-12	UP
P52565	GDIR1_HUMAN	ARHGDIA	Rho GDP-dissociation inhibitor 1	1.162187489	0.002727663	UP
P52566	GDIR2_HUMAN	ARHGDIB	Rho GDP-dissociation inhibitor 2	1.031054617	0.003935165	UP
P52907	CAZA1_HUMAN	CAPZA1	F-actin-capping protein subunit alpha-1	2.152656398	1.71E-08	UP
P59998	ARPC4_HUMAN	ARPC4	Actin-related protein 2/3 complex subunit 4	1.005051146	0.00420168	UP
P60174	TPIS_HUMAN	TPI1	Triosephosphate isomerase	2.425519022	2.65E-09	UP
P60660	MYL6_HUMAN	MYL6	Myosin light polypeptide 6	-1.877592527	0.009256505	DOWN
P62736;P68133;P63261;P60709;P63267;P68032	ACTA_HUMAN;ACTB_HUMAN;ACTG_HUMAN;ACTH_HUMAN	ACTA2;ACTB;ACTG1;ACTG2	Actin, cytoplasmic 1	1.347695641	2.02E-06	UP
P63261;P60709	ACTB_HUMAN;ACTG_HUMAN	ACTB;ACTG1	Actin, cytoplasmic 1	1.344982156	1.24E-07	UP
P60900	PSA6_HUMAN	PSMA6	Proteasome subunit alpha type-6	-1.790640063	0.000483058	DOWN
P61158	ARP3_HUMAN	ACTR3	Actin-related protein 3	0.706483353	0.031623641	UP
P61160	ARP2_HUMAN	ACTR2	Actin-related protein 2	1.467997109	3.14E-06	UP
P61626	LYSC_HUMAN	LYZ	Lysozyme C	2.796696181	5.03E-15	UP
P61769	B2MG_HUMAN	B2M	Beta-2-microglobulin	0.890602329	0.033275992	UP
P62805	H4_HUMAN	H4-16	Histone H4	3.420106921	1.20E-13	UP
P62937	PPIA_HUMAN	PPIA	Peptidyl-prolyl cis-trans isomerase A	2.410011501	7.23E-13	UP
P62942	FKB1A_HUMAN	FKBP1A	Peptidyl-prolyl cis-trans isomerase FKBP1A	-1.359890112	0.003935165	DOWN
P63104	1433Z_HUMAN	YWHAZ	14-3-3 protein zeta/delta	1.527317658	3.48E-06	UP
P68363;Q71U36;Q9BQE3	TBA1B_HUMAN	TUBA1B	Tubulin alpha-1B chain	1.032268645	0.001251182	UP
P68366;Q9NY65;Q6PEY2;P0DPH7;P68363;Q71U36;Q9BQE3;P0DPH8	TBA4A_HUMAN	TUBA4A	Tubulin alpha-4A chain	0.820950107	0.010035862	UP
P68871	HBB_HUMAN	HBB	Hemoglobin subunit beta	1.914356029	0.000545425	UP
P69905	HBA_HUMAN	HBA2	Hemoglobin subunit alpha	1.703767817	0.001585711	UP
P78417	GSTO1_HUMAN	GSTO1	Glutathione S-transferase omega-1	1.260768516	0.00085375	UP
P80188	NGAL_HUMAN	LCN2	Neutrophil gelatinase-associated lipocalin	3.631586715	4.54E-14	UP
Q01518	CAP1_HUMAN	CAP1	Adenylyl cyclase-associated protein 1	2.936582167	4.54E-14	UP
Q10588	BST1_HUMAN	BST1	ADP-ribosyl cyclase/cyclic ADP-ribose hydrolase 2	-1.002937672	0.033743291	DOWN
Q12931	TRAP1_HUMAN	TRAP1	Heat shock protein 75 kDa, mitochondrial	1.058055209	0.000563833	UP
Q14019	COTL1_HUMAN	COTL1	Coactosin-like protein	-1.156273965	0.013221923	DOWN
Q15113	PCOC1_HUMAN	PCOLCE	Procollagen C-endopeptidase enhancer 1	1.7070808	1.94E-05	UP
Q15166	PON3_HUMAN	PON3	Serum paraoxonase/lactonase 3	-0.668358639	0.005578267	DOWN
Q15286	RAB35_HUMAN	RAB35	Ras-related protein Rab-35	1.19817184	1.86E-05	UP
Q16851	UGPA_HUMAN	UGP2	UTP--glucose-1-phosphate uridylyltransferase	-0.82552648	0.011598562	DOWN
Q562R1	ACTBL_HUMAN	ACTBL2	Beta-actin-like protein 2	1.090766116	0.00185564	UP
Q6UX06	OLFM4_HUMAN	OLFM4	Olfactomedin-4	1.105799428	0.016067473	UP
Q92820	GGH_HUMAN	GGH	Gamma-glutamyl hydrolase	0.788364653	0.030895414	UP
Q96C19	EFHD2_HUMAN	EFHD2	EF-hand domain-containing protein D2	-1.578581238	0.001549057	DOWN
Q99536	VAT1_HUMAN	VAT1	Synaptic vesicle membrane protein VAT-1 homolog	-0.844509043	0.014503217	DOWN
Q9HD89	RETN_HUMAN	RETN	Resistin	2.084082254	1.86E-05	UP
Q9Y490;Q9Y4G6	TLN1_HUMAN	TLN1	Talin-1	-1.4212277	0.006328053	DOWN
